# Supplementary material for: Comparative analysis of prophages carried by human and animal-associated Staphylococcus aureus strains spreading across the European regions
Source: Sci Rep. 2021 Sep 23;11:18994. doi: 10.1038/s41598-021-98432-8 (PMC8460829; doi:10.1038/s41598-021-98432-8)
Supplement: Supplementary file 2 — Supplementary Information 2. [file 41598_2021_98432_MOESM2_ESM.xlsx]

## Sheet: Sheet1
Genome Name	Strain	Genome Status	Contigs	Size	GC Content	PATRIC CDS	Host Name	Isolation Country	SCCmec	MRSA Type	MLST	Other Typing	Sequencing Center	BioProject Accession	BioSample Accession	Assembly Accession	GenBank Accessions	Sequencing Platform	Sequencing Depth	Assembly Method	Isolation Source	Collection Year
Staphylococcus aureus subsp. aureus strain EDCC5464	EDCC5464	Complete	1	2762859	32.84	2739	Human, Homo sapiens	Germany	Absent	MSSA	ST22		Justus Liebig University	PRJNA392815	SAMN07310553	GCA_002786535.1	CP022291	PacBio	126.0x	HGAP v. HGAP 3.1	bone	2015
Staphylococcus aureus 08-01059	08-01059	WGS	38	2781170	32.9	2554	Human, Homo sapiens	Germany	Vc	CA-MRSA	ST398	spa type:t899	Broad Institute	PRJNA226297	SAMN02391171	GCA_000684955.1	JJEX00000000	Illumina	97.0x	allpaths v. R48559	Bodily fluid; Nose	2008
Staphylococcus aureus 09-00736	09-00736	WGS	38	2780640	32.9	2559	Human, Homo sapiens	Germany	Vc	CA-MRSA	ST398	spa type:t899	Broad Institute	PRJNA226302	SAMN02391176	GCA_000684875.1	JJEM00000000	Illumina	96.0x	allpaths v. R48559	Bodily fluid; Nose	2009
Staphylococcus aureus strain HD1410	HD1410	WGS	38	2847707	32.7	2919	Human, Homo sapiens	Germany	Absent	MSSA	ST34		University Heidelberg	PRJNA403775	SAMN07692399	GCA_002574055.1	NXFH01000000	Illumina HiSeq	241.0x	SPAdes v. 3.10.0	nose	2011
Staphylococcus aureus subsp. aureus SA G5	SA G5	WGS	2	2761186	32.77	2697	Human, Homo sapiens	Germany	IV	CA-MRSA	ST45	spa type:t1011	University of Pecs	PRJNA489767	SAMN09988922		CP032160	Ion Torrent	20.0x	Spades 3.7.1	Infection	2016
Staphylococcus aureus subsp. aureus SA G6	SA G6	WGS	22	2854204	32.79	2800	Human, Homo sapiens	Germany	I	HA-MRSA	ST228	spa type:t535	University of Pecs	PRJNA490030	SAMN10023809		RAHA000000	Ion Torrent	31.0x	Spades 3.7.1	skin	2016
Staphylococcus aureus subsp. aureus SA G8	SA G8	WGS	15	2863424	32.81	2830	Human, Homo sapiens	Germany	II	HA-MRSA	ST225	spa type:t003	University of Pecs	PRJNA490029	SAMN10023808		QZFC00000000	Ion Torrent	23.0x	Spades 3.7.1	Infection	2016
Staphylococcus aureus subsp. aureus SA H27	SA H27	WGS	3	2832324	32.65	2842	Human, Homo sapiens	Hungary	IV	CA-MRSA	ST8	spa type:t379	University of Pecs	PRJNA491536	SAMN10080438		CP032468-CP032470	Ion Torrent	45.0x	Spades 3.7.1	nostril	2016
Staphylococcus aureus subsp. aureus SA H29	SA H29	WGS	1	2785632	32.73	2680	Human, Homo sapiens	Hungary	IV	CA-MRSA	ST22	spa type:t008	University of Pecs	PRJNA489991	SAMN10023130		CP032161	Ion Torrent	17.0x	Spades 3.7.1	skin	2016
Staphylococcus aureus subsp. aureus SA H32	SA H32	WGS	3	2790120	32.72	2719	Human, Homo sapiens	Hungary	IV	CA-MRSA	ST22	spa type:t1258	University of Pecs	PRJNA489995	SAMN10023228		RAHP00000000	Ion Torrent	32.0x	Spades 3.7.1	trachea	2016
Staphylococcus aureus 1111205429	1111205429	WGS	61	2793560	32.8	2581	Human, Homo sapiens	Netherlands	Vc	CA-MRSA	ST398	spa type:t899	Broad Institute	PRJNA226389	SAMN02391263	GCA_000636715.1	JJDO00000000	Illumina	88.0x	allpaths v. R48559	Bodily fluid; Tracheal aspirate	2012
Staphylococcus aureus VET1914R	VET1914R	WGS	28	2769360	32.9	2546	Human, Homo sapiens	Netherlands	Vc	CA-MRSA	ST398		Broad Institute	PRJNA228843	SAMN02404333	GCA_000647155.1	JIFV00000000	Illumina	87.0x	allpaths v. R48559	Bodily fluid; nasal	2011
Staphylococcus aureus VET1913R	VET1913R	WGS	28	2754890	32.8	2546	Human, Homo sapiens	Netherlands	Vc	CA-MRSA	ST398		Broad Institute	PRJNA228842	SAMN02404332	GCA_000647135.1	JIFW00000000	Illumina	78.0x	allpaths v. R48559	Bodily fluid; throat	2011
Staphylococcus aureus VET1912R	VET1912R	WGS	38	2765090	32.8	2566	Human, Homo sapiens	Netherlands	IVa	CA-MRSA	ST398		Broad Institute	PRJNA228841	SAMN02404331	GCA_000647115.1	JIFX00000000	Illumina	85.0x	allpaths v. R48559	Bodily fluid; nasal	2011
Staphylococcus aureus VET1911R	VET1911R	WGS	37	2758890	32.8	2559	Human, Homo sapiens	Netherlands	IVa	CA-MRSA	ST398		Broad Institute	PRJNA228840	SAMN02404330	GCA_000647095.1	JIFY00000000	Illumina	80.0x	allpaths v. R48559	Bodily fluid; throat	2011
Staphylococcus aureus strain HL463	HL463	WGS	38	2726155	32.7408	2561	Human, Homo sapiens	Denmark	IVa	CA-MRSA	ST45		DTU Bioinformatics	PRJEB24452	SAMEA104473427	GCA_900250885.1	OFWS01000000
Staphylococcus aureus 81070	81070	WGS	46	2813800	32.9	2621	Human, Homo sapiens	Denmark	IVa	CA-MRSA	ST398	spa type:t899	Broad Institute	PRJNA226277	SAMN02391151	GCA_000638215.1	JJAI00000000	Illumina	90.0x	allpaths v. R48559	Blood	2012
Staphylococcus aureus 81629	81629	WGS	49	2807060	32.8	2619	Human, Homo sapiens	Denmark	IVa	CA-MRSA	ST398	spa type:t899	Broad Institute	PRJNA226278	SAMN02391152	GCA_000684595.1	JJAH00000000	Illumina	96.0x	allpaths v. R48559	Bodily fluid; Wound	2012
Staphylococcus aureus strain I3	I3	WGS	54	2815948	32.71	2917	Human, Homo sapiens	Denmark	Absent	MSSA	ST30		Aarhus University	PRJNA374796	SAMN06335552		MVFW00000000	Illumina MiSeq	55.0x	SPAdes v. 3.9	chronic prosthetic knee infection	2012
Staphylococcus aureus strain CM101	CM101	WGS	36	2791324	32.6328	2846	Human, Homo sapiens	Italy	IVc	CA-MRSA	ST88		University of Trento	PRJNA400143	SAMN08717702	GCA_003237595.1	PZVM01000000	Illumina MiSeq	80x	SPAdes v. 3.6.1	bronchoaspiration material	2015
Staphylococcus aureus strain CM124	CM124	WGS	35	2846513	32.6698	2914	Human, Homo sapiens	Italy	IVa	CA-MRSA	ST1		University of Trento	PRJNA400143	SAMN08717725	GCA_003238125.1	PZUR01000000	Illumina MiSeq	80x	SPAdes v. 3.6.1	bronchoaspiration material	2015
Staphylococcus aureus strain CM117	CM117	WGS	48	2793506	32.7139	2853	Human, Homo sapiens	Italy	IVc	CA-MRSA	ST5		University of Trento	PRJNA400143	SAMN08717718	GCA_003239315.1	PZUX01000000	Illumina MiSeq	80x	SPAdes v. 3.6.1	nasal swab	2015
Staphylococcus aureus strain CM112	CM112	WGS	65	2782482	32.72	2843	Human, Homo sapiens	Italy	IVc	CA-MRSA	ST5		University of Trento	PRJNA400143	SAMN08717713	GCA_003239355.1	PZVC01000000	Illumina MiSeq	80x	SPAdes v. 3.6.1	nasal swab	2015
Staphylococcus aureus strain CM60	CM60	WGS	116	2909394	32.8174	3059	Human, Homo sapiens	Italy	Vc	CA-MRSA	ST239		University of Trento	PRJNA400143	SAMN08717661	GCA_003238515.1	PZWT01000000	Illumina MiSeq	80x	SPAdes v. 3.6.1	nose lavage	2015
Staphylococcus aureus strain H4	H4	WGS	121	2888632	32.67	3014	Human, Homo sapiens	Austria	IVa	CA-MRSA	ST8		Austrian Agency for Health and Food Safety, Vienna, Austria	PRJNA390897	SAMN07252142		NKCT00000000	Illumina MiSeq	1x	SPAdes v. 3.9.0		2016
Staphylococcus aureus strain H2	H2	WGS	228	2890024	32.76	3104	Human, Homo sapiens	Austria	IVa	CA-MRSA	ST8		Austrian Agency for Health and Food Safety, Vienna, Austria	PRJNA390897	SAMN07252139		NKCV00000000	Illumina MiSeq	1x	SPAdes v. 3.9.0		2016
Staphylococcus aureus strain H1	H1	WGS	48	2870072	32.67	2940	Human, Homo sapiens	Austria	IVa	CA-MRSA	ST8		Austrian Agency for Health and Food Safety, Vienna, Austria	PRJNA390897	SAMN07252138		NKCW00000000	Illumina MiSeq	1x	SPAdes v. 3.9.0		2016
Staphylococcus aureus strain H8	H8	WGS	173	2875502	32.62	2982	Human, Homo sapiens	Austria	IVa	CA-MRSA	ST8		Austrian Agency for Health and Food Safety, Vienna, Austria	PRJNA390897	SAMN07252146		NKCP00000000	Illumina MiSeq	1x	SPAdes v. 3.9.0		2017
Staphylococcus aureus strain H6	H6	WGS	188	2719985	32.57	2814	Human, Homo sapiens	Austria	V	CA-MRSA	ST8		Austrian Agency for Health and Food Safety, Vienna, Austria	PRJNA390897	SAMN07252144		NKCR00000000	Illumina MiSeq	1x	SPAdes v. 3.9.0		2016
Staphylococcus aureus strain Ab333	Ab333	WGS	2	2833925	32.71	2897	Human, Homo sapiens	France	IVc	CA-MRSA	ST8		University of Rennes 1	PRJNA310974	SAMN04479268	GCA_002607725.1	LSGN01000000	Illumina MiSeq	80.0x	SPAdes v. 2.1	hand skin	2007
Staphylococcus aureus strain P333	P333	WGS	2	2834244	32.71	2899	Human, Homo sapiens	France	IVc	CA-MRSA	ST8		University of Rennes 1	PRJNA310974	SAMN04479289	GCA_002607665.1	LSGO01000000	Illumina MiSeq	80.0x	SPAdes v. 2.1	nares	2007
Staphylococcus aureus subsp. aureus strain SA13-192	SA13-192	WGS	61	2714681	32.87	2675	Human, Homo sapiens	France	Absent	MSSA	ST398		Genomic Research Laboratory (GRL)	PRJNA302365	SAMN04272700		LNJF00000000	Illumina HiSeq	540.59x	Edena v. 3	infection	2013
Staphylococcus aureus subsp. aureus strain SA14-639	SA14-639	WGS	28	2707899	32.81	2637	Human, Homo sapiens	France	Absent	MSSA	ST398		Genomic Research Laboratory (GRL)	PRJNA302378	SAMN04272710		LNJO00000000	Illumina HiSeq	759.5x	Edena v. 3	infection	2014
Staphylococcus aureus subsp. aureus strain SA14-613	SA14-613	WGS	34	2730273	32.86	2688	Human, Homo sapiens	France	Absent	MSSA	ST398		Genomic Research Laboratory (GRL)	PRJNA302377	SAMN04272709		LNJN00000000	Illumina HiSeq	555.8x	Edena v. 3	infection	2014
Staphylococcus aureus strain Sa52	Sa52	WGS	145	2762421	32.77	2828	Cow, Bos taurus	Denmark	Vc	CA-MRSA	ST398		Technical University of Denmark, National Veterinary Institute	PRJNA380878	SAMN06650965		NBNF00000000	Illumina NextSeq	103.0x	CLC Genomics Workbench v. 10.0	Udder	2016
Staphylococcus aureus strain CFSAN018750	CFSAN018750	Complete	1	2719423	32.8694	2700	Cow, Bos taurus	Denmark	Absent	MSSA	ST9		FDA/CFSAN	PRJNA243331	SAMN08663447	GCA_003030225.1	CP028189	PacBio	410.0x	HGAP v. 2.0	cow (Bos taurus)
Staphylococcus aureus 22825	22825	WGS	37	2741460	32.9	2526	Cow, Bos taurus	France	IVa	CA-MRSA	ST398	spa type:t899	Broad Institute	PRJNA226287	SAMN02391161	GCA_000637495.1	JJBW00000000	Illumina	91.0x	allpaths v. R48559	Bodily fluid; Nose	2009
Staphylococcus aureus 22835	22835	WGS	37	2747140	32.8	2544	Cow, Bos taurus	France	IVa	CA-MRSA	ST398	spa type:t899	Broad Institute	PRJNA226289	SAMN02391163	GCA_000637515.1	JJBV00000000	Illumina	91.0x	allpaths v. R48559	Bodily fluid; Nose	2009
Staphylococcus aureus 22837	22837	WGS	38	2742960	32.9	2533	Cow, Bos taurus	France	IVa	CA-MRSA	ST398	spa type:t899	Broad Institute	PRJNA226290	SAMN02391164	GCA_000637535.1	JJBU00000000	Illumina	84.0x	allpaths v. R48559	Bodily fluid; Nose	2009
Staphylococcus aureus 22838	22838	WGS	38	2744840	32.9	2549	Cow, Bos taurus	France	IVa	CA-MRSA	ST398	spa type:t899	Broad Institute	PRJNA226291	SAMN02391165	GCA_000637555.1	JJBT00000000	Illumina	84.0x	allpaths v. R48559	Bodily fluid; Nose	2009
Staphylococcus aureus 22841	22841	WGS	31	2741720	32.9	2530	Cow, Bos taurus	France	IVa	CA-MRSA	ST398	spa type:t899	Broad Institute	PRJNA226292	SAMN02391166	GCA_000637575.1	JJBS00000000	Illumina	86.0x	allpaths v. R48559	Bodily fluid; Nose	2009
Staphylococcus aureus 12-ST01564	12-ST01564	WGS	59	2747540	32.7	2523	Cow, Bos taurus	Germany	IV	CA-MRSA	ST398	spa type:t899	Broad Institute	PRJNA226323	SAMN02391197	GCA_000637035.1	JJCW00000000	Illumina	97.0x	allpaths v. R48559	Bodily fluid; Nose	2012
Staphylococcus aureus Rd.3	Rd.3	WGS	45	2756990	32.8	2560	Cow, Bos taurus	Germany	IVa	CA-MRSA	ST398		Broad Institute	PRJNA226493	SAMN02391365	GCA_000639755.1	JIWZ00000000	Illumina	91.0x	allpaths v. R48559	Bodily fluid	2008
Staphylococcus aureus Rd.9	Rd.9	WGS	51	2877450	32.9	2690	Cow, Bos taurus	Germany	V	CA-MRSA	ST398		Broad Institute	PRJNA226494	SAMN02391366	GCA_000639875.1	JIWT00000000	Illumina	90.0x	allpaths v. R48559	Bodily fluid	2009
Staphylococcus aureus Rd.60	Rd.60	WGS	32	2777200	32.8	2570	Cow, Bos taurus	Germany	Vc	CA-MRSA	ST398		Broad Institute	PRJNA226497	SAMN02391369	GCA_000639835.1	JIWV00000000	Illumina	90.0x	allpaths v. R48559	Bodily fluid	2008
Staphylococcus aureus Rd.545	Rd.545	WGS	48	2873820	32.9	2704	Cow, Bos taurus	Germany	Vc	CA-MRSA	ST398		Broad Institute	PRJNA226518	SAMN02391390	GCA_000639815.1	JIWW00000000	Illumina	87.0x	allpaths v. R48559	Bodily fluid	2011
Staphylococcus aureus 53180-1	53180-1	WGS	42	2806390	32.9	2613	Cow, Bos taurus	Italy	IVa	CA-MRSA	ST398	spa type:t899	Broad Institute	PRJNA226341	SAMN02391215	GCA_000684635.1	JJAW00000000	Illumina	89.0x	allpaths v. R48559	Bodily fluid	2009
Staphylococcus aureus 56824-21	56824-21	WGS	48	2804880	32.8	2566	Cow, Bos taurus	Italy	IV	CA-MRSA	ST398	spa type:t899	Broad Institute	PRJNA226365	SAMN02391239	GCA_000638055.1	JJAR00000000	Illumina	94.0x	allpaths v. R48559	Bodily fluid	2011
Staphylococcus aureus subsp. aureus strain 685	685	WGS	53	2642470	32.79	2525	Cow, Bos taurus	Italy	Absent	MSSA	ST479		University of Liege	PRJNA309494	SAMN04435212	GCF_001639825.1	LRNB00000000	Illumina MiSeq	66.0x	Velvet v. 1.2.09	Milk	3-Apr-12
Staphylococcus aureus subsp. aureus strain 682	682	WGS	92	2604095	32.77	2467	Cow, Bos taurus	Italy	Absent	MSSA	ST71		University of Liege	PRJNA309493	SAMN04435211	GCF_001639835.1	LRNA00000000	Illumina MiSeq	50.0x	Velvet v. 1.2.09	Milk	26-Apr-11
Staphylococcus aureus strain 909	909	WGS	33	2697903	32.6801	2626	Cow, Bos taurus	Netherlands	Absent	MSSA	ST151		Birgitta Duim's shared submissions	PRJNA464337	SAMN09081223	GCA_003133785.1	QFCZ01000000	Illumina MiSeq	169.0x	SPAdes v. 3.1.1	milk	16-Dec-2014
Staphylococcus aureus strain 483	483	WGS	28	2695752	32.6729	2615	Cow, Bos taurus	Netherlands	Absent	MSSA	ST151		Birgitta Duim's shared submissions	PRJNA464336	SAMN09081221	GCA_003131225.1	QFCY01000000	Illumina MiSeq	112.0x	SPAdes v. 3.1.1	milk	21-Sep-2015
Staphylococcus aureus FP_N239	FP_N239	WGS	39	2757820	32.9	2540	Bos taurus	Netherlands	IVa	CA-MRSA	ST398	spa type:t899	Broad Institute	PRJNA226392	SAMN02391266	GCA_000639015.1	JIYQ00000000	Illumina	98.0x	allpaths v. R48559	Bodily fluid; Nose	2007
Staphylococcus aureus FP_N5203 OX	FP_N5203 OX	WGS	38	2801580	32.9	2573	Bos taurus	Netherlands	V	CA-MRSA	ST398	spa type:t899	Broad Institute	PRJNA226393	SAMN02391267	GCA_000639035.1	JIYP00000000	Illumina	88.0x	allpaths v. R48559	Bodily fluid; nose	2008
Staphylococcus aureus FP_N5208 OX	FP_N5208 OX	WGS	45	2796570	32.9	2573	Bos taurus	Netherlands	IV	CA-MRSA	ST398	spa type:t899	Broad Institute	PRJNA226394	SAMN02391268	GCA_000639055.1	JIYO00000000	Illumina	91.0x	allpaths v. R48559	Bodily fluid; nose	2008
Staphylococcus aureus 2010-60-6511-10	2010-60-6511-10	WGS	49	2806950	32.9	2624	Bos taurus	Netherlands	IVa	CA-MRSA	ST398		Broad Institute	PRJNA226470	SAMN02391342	GCA_000637335.1	JJCG00000000	Illumina	90.0x	allpaths v. R48559	Bodily fluid	2010
Staphylococcus aureus 19571	19571	WGS	45	2770430	32.9	2570	Dog, Canis lupus familiaris	France	IVa	CA-MRSA	ST398		Broad Institute	PRJNA226286	SAMN02391160	GCA_000637215.1	JJCM00000000	Illumina	90.0x	allpaths v. R48559	Bodily fluid; Vagina	2007
Staphylococcus aureus 23237	23237	WGS	36	2737320	32.9	2526	Dog, Canis lupus familiaris	France	IVa	CA-MRSA	ST398		Broad Institute	PRJNA226295	SAMN02391169	GCA_000637655.1	JJBO00000000	Illumina	71.0x	allpaths v. R48559	Bodily fluid; Skin	2009
Staphylococcus aureus C3489	C3489	WGS	46	2765820	32.9	2562	Dog, Canis lupus familiaris	Spain	Absent	MSSA	ST398		Broad Institute	PRJNA226407	SAMN02391281	GCA_000638735.1	JIZE00000000	Illumina	90.0x	allpaths v. R48559	Bodily fluid
Staphylococcus aureus C5086	C5086	WGS	28	2709270	32.8	2508	Dog, Canis lupus familiaris	Spain	Absent	MSSA	ST398		Broad Institute	PRJNA226408	SAMN02391282	GCA_000638875.1	JIYX00000000	Illumina	89.0x	allpaths v. R48559	Bodily fluid
